# Supplementary material for: Characteristics Associated with Tumor Development in Individuals Diagnosed with Beckwith–Wiedemann Spectrum: Novel Tumor-(epi)Genotype-Phenotype Associations in the BWSp Population
Source: Genes (Basel). 2021 Nov 21;12(11):1839. doi: 10.3390/genes12111839 (PMC8621885; doi:10.3390/genes12111839)
Supplement: Supplementary file 1 [file genes-12-01839-s001.zip]

Archive with 1 entries (1 files):
- genes-1465311-supplementary.pdf
